# Supplementary material for: Assessment of current good manufacturing practice (cGMP) compliance in pharmaceutical manufacturers in Ethiopia: Cross-sectional descriptive study
Source: PLoS One. 2026 Mar 9;21(3):e0343881. doi: 10.1371/journal.pone.0343881 (PMC12970858; doi:10.1371/journal.pone.0343881)
Supplement: S1 File — (XLS) [file pone.0343881.s003.xls]

## Sheet: Sheet1
GMP Sub-Element Compliance: Raw Data for Ethiopian Pharmaceutical Manufacturers, 2024 (n = 6)
	Column1	Column2	Column3	Column4	Column5	Column6	Column7	Column8	Column9
SN	GMP Elements Sub-element			score comp 1
				comp 1	comp 2	comp 3	comp 4	comp 5	comp 6
1	QA system	1	Provision of specialized QA department and responsibility	PC	FC	FC	FC	FC	FC
		2	QA activities documentation	PC	FC	FC	FC	FC	FC
		3	Design and development of pharmaceutical products considering GMP	PC	FC	FC	FC	FC	FC
		4	Specification of production and control operations in written form	FC	FC	FC	FC	FC	FC
		5	Clearly defined managerial responsibilities	FC	FC	FC	FC	FC	FC
		6	Arrangements for correct starting and packaging materials	FC	FC	FC	FC	FC	FC
		7	Controls on starting materials, intermediate products, bulk products, in-process controls, calibrations, and validations	PC	FC	FC	FC	FC	FC
		8	Storage, distribution, and handling of pharmaceutical products	FC	FC	FC	FC	FC	FC
		9	Procedure for self-inspection and/or quality audit	FC	FC	FC	PC	FC	FC
2	QRM	1	Documentation and regular review of risk assessments	PC	PC	FC	FC	PC	PC
		2	Risk evaluation based on scientific knowledge and process experience	NC	FC	PC	FC	PC	PC
		3	Establishment of key performance indicators (KPIs) for QRM effectiveness	PC	PC	FC	FC	PC	FC
		4	Clearly defined and accessible QRM procedures and documentation	PC	FC	FC	FC	PC	PC
		5	Standardized risk assessment methodologies	PC	FC	FC	FC	FC	PC
		6	Documentation of regulatory expectations for QRM	PC	FC	FC	FC	PC	FC
		7	System for approving changes impacting product quality	PC	FC	FC	FC	FC	PC
3	Premise and Facilities	1	Design to prevent contamination and cross-contamination	PC	FC	FC	FC	FC	FC
		2	Adequate space for equipment and materials placement	NC	FC	FC	PC	PC	FC
		3	Regular cleaning and maintenance of facilities	FC	FC	PC	FC	FC	FC
		4	Documented cleaning schedule and procedure	PC	FC	FC	FC	FC	FC
		5	Logical layout of premises for production	NC	PC	FC	FC	FC	FC
		6	Maintenance to avoid quality hazards	FC	FC	FC	FC	FC	pc
		7	Waste management provisions	FC	FC	FC	FC	FC	FC
		8	Construction with smooth and easy-to-clean surfaces	PC	FC	FC	FC	FC	FC
		9	Prevention of unauthorized entry	PC	FC	FC	FC	FC	FC
		10	Ancillary areas facility	FC	FC	FC	FC	FC	FC
4	Personnel	1	Sufficient qualified personnel	PC	FC	FC	FC	FC	PC
		2	Organization Chart	FC	FC	FC	FC	FC	FC
		3	Qualified, trained, and experienced staff	PC	FC	FC	PC	FC	FC
		4	On-the-job training program	FC	FC	FC	FC	FC	PC
		5	Certification and documentation of specialized training	PC	PC	PC	FC	PC	PC
		6	Specific training for personnel in contamination hazard areas	PC	FC	FC	FC	FC	PC
5	Hygiene & Sanitation	1	Staff rest and hygiene facilities	FC	FC	FC	FC	FC	FC
		2	Hygiene procedures for production, QC, and storage areas	FC	FC	FC	FC	FC	FC
		3	Staff health check-up system	FC	FC	FC	FC	FC	FC
		4	Periodic eye examinations for visual inspection staff	PC	FC	FC	PC	FC	FC
		5	Training on GMP and hygiene instructions for all personnel	FC	FC	FC	FC	FC	FC
6	Validation and qualification	1	Proper documentation of validation	FC	FC	FC	FC	FC	FC
		2	Conducting validation studies as per protocols	FC	FC	FC	FC	FC	FC
		3	Validation of production procedures	FC	FC	PC	FC	FC	FC
		4	Formulation procedures for active ingredients	FC	FC	FC	FC	FC	FC
		5	Dual-signature weighing and measuring records	FC	FC	FC	FC	FC	FC
		6	Validation of equipment and materials	FC	FC	FC	FC	FC	FC
		7	Suitability demonstration for new master formula or methods	FC	FC	FC	PC	FC	FC
7	Documentation	1	Document control system for GMP-related documents	PC	FC	FC	FC	FC	FC
		2	Accuracy and clarity of documentation	FC	FC	FC	PC	FC	FC
		3	Retention of records as per regulatory requirements	FC	FC	FC	FC	FC	FC
		4	Storage of records to prevent loss or damage	FC	FC	FC	PC	FC	FC
		5	Labeling of containers, equipment, or premises	FC	FC	FC	FC	FC	FC
		6	Use of status-indicating labels	FC	FC	FC	FC	FC	FC
		7	Availability and compliance of specifications, testing procedures, master formulae, packing instructions, and SOPs	FC	FC	FC	FC	FC	FC
8	Materials	1	Proper storage of materials	FC	FC	FC	FC	FC	FC
		2	Testing and approval of raw materials before use	FC	FC	FC	FC	FC	FC
		3	Documentation of raw material quality testing	FC	FC	FC	FC	FC	FC
		4	Preventing direct contact of non-production materials with products	FC	PC	PC	FC	FC	FC
		5	Quarantine of incoming materials and finished products	FC	FC	PC	FC	FC	FC
		6	Quality control department approval of starting materials	FC	FC	FC	FC	FC	FC
		7	Handling and control of primary and printed packaging materials	FC	FC	FC	FC	FC	FC
		8	Designated persons dispensing starting materials	PC	PC	FC	FC	FC	FC
		9	Suitability of water used in manufacturing	FC	FC	FC	FC	FC	FC
		10	Separation and marking of rejected materials and products	FC	FC	FC	FC	FC	FC
		11	Handling of intermediate and bulk products as starting materials	FC	FC	FC	FC	FC	FC
		12	Reworking or recovery of rejected products is permitted if quality of final product is not affected	FC	FC	FC	FC	FC	FC
		13	Quarantine of finished products until release	FC	FC	FC	FC	FC	FC
9	HVAC system	1	Environmental monitoring program	FC	FC	FC	FC	FC	FC
		2	Adequate air exchange rates in HVAC systems	PC	PC	FC	PC	FC	FC
		3	Monitoring and control of environmental conditions	FC	FC	FC	FC	FC	FC
		4	Controlled air filtration	PC	FC	FC	FC	FC	FC
		5	Determination of air cleanliness levels based on product and process	FC	FC	FC	FC	FC	FC
		6	Controlled pressure differentials in HVAC systems	PC	FC	FC	FC	FC	FC
		7	HVAC system contribution to personnel comfort	FC	FC	FC	FC	FC	FC
		8	Documentation of HVAC and equipment qualification	FC	FC	FC	FC	FC	FC
10	Equipment	1	Correct installation and qualification of equipment	PC	PC	PC	PC	FC	FC
		2	Controls for maintaining required parameters	FC	PC	FC	FC	FC	FC
		3	Regular calibration of instruments and equipment	FC	FC	PC	FC	FC	FC
		4	Equipment location suitability for operations	PC	FC	FC	FC	FC	FC
		5	Design and construction of equipment for operations	PC	FC	FC	FC	FC	FC
		6	Removal of defective equipment	PC	FC	FC	FC	FC	FC
		7	Scheduled thorough cleaning of equipment	PC	FC	FC	FC	FC	FC
		8	Preventive maintenance program and calibration schedule	PC	FC	FC	FC	FC	FC
11	Production Processes	1	There are written SOPs for all production processes.	FC	FC	FC	FC	FC	FC
		2	SOPs followed and deviations are documented and investigated.	FC	FC	FC	PC	PC	PC
		3	In process sample testing practice (Process Analytical Technology (PAT))	PC	PC	PC	FC	FC	FC
		4	Batch production records are maintained for each batch.	FC	FC	FC	FC	FC	FC
		5	Batch records include complete information, such as quantities of materials used, process parameters, and results of in-process tests.	FC	FC	FC	FC	PC	FC
		6	Flow control of materials and staff to avoid contamination and cross-contamination	FC	FC	FC	FC	FC	FC
		7	Master production instructions/,master formula card are available.	FC	FC	FC	FC	FC	FC
		8	Dedicated tools for maintenance for sensitizing products	FC	FC	FC	FC	FC	FC
12	QC lab	1	Independence of QC department	FC	FC	NC	FC	FC	FC
		2	Quality control system for sampling and testing	FC	FC	FC	FC	FC	FC
		3	Appropriate sample retention procedure	FC	FC	FC	FC	FC	FC
		4	Retention of sufficient reference samples	PC	PC	FC	FC	PC	FC
		5	SOPs for QC lab functional areas	FC	FC	FC	FC	FC	FC
		6	Documentation of stability tests	FC	FC	FC	FC	FC	FC
		7	Final product review and approval	FC	FC	FC	FC	FC	FC
		8	Approved batch release file	FC	FC	FC	FC	FC	FC
		9	Adequate facilities and equipment for testing	FC	FC	FC	FC	FC	FC
		10	Validation/Qualification system	FC	FC	FC	FC	FC	FC
		11	Efficient cleaning service	FC	FC	FC	FC	FC	FC
13	Regulatory compliance	1	Compliance with regulatory requirements	PC	FC	FC	FC	NC	FC
		2	Procedures for ensuring compliance with regulatory changes	PC	FC	FC	FC	PC	FC
14	Internal Audits	1	Regular internal audits for GMP compliance	PC	NC	NC	NC	NC	FC
		2	Documentation and implementation of audit findings	PC	PC	PC	PC	PC	FC
		3	CAPA system for addressing deviations and non-conformances	PC	PC	PC	PC	PC	FC
		4	Tracking and verification of CAPA actions	PC	PC	PC	PC	PC	FC
15	Product compliant and Recall	1	Designated person for complaints and recall	PC	PC	NC	PC	NC	PC
		2	Prompt initiation of recall operations	FC	FC	FC	FC	PC	PC
		3	Recording of decisions and measures taken due to complaints	FC	FC	FC	PC	FC	FC
		4	Batch recall and waste destruction records	FC	FC	FC	FC	FC	FC
16	Supplier Management	1	Qualification and regular assessment of raw material and service suppliers	PC	FC	PC	PC	FC	FC
		2	Documentation of supplier audits and performance reviews	FC	FC	PC	FC	FC	FC
			Note: NC= not compliance, pc= partially compliance, FC= fully compliance

## Sheet: Sheet2
	Items	Compliance level	c1	c12	c2	c22	c3	c32	c4	c42	c5	c52	c6	Column8	Column9
	QA	NC	0	0	0		0		0		0		0
		PC	5	55.56	0		0		0		0		0
		FC	4	44.44	9	100	9	100	9	100	9	100	9	100
	QRM	NC	1	14.29	0		0		0		0		0
		PC	6	85.71	2	28.57	1	14.29	1	14.29	5	71.43	5	71.43
		FC	0	0	5	71.43	6	85.71	6	85.71	2	28.57	2	28.57
				0
	Premise	NC	2	20	0		0		0		0		0
		PC	4	40	1	10	1	10	1	10	1	10	1	10
		FC	4	40	9	90	9	90	9	90	9	90	9	90
				0
	Personnel	NC	0	0	0		0		0		0		0
		PC	2	33.33	1	16.67	1	16.67	1	16.67	1	16.67	4	66.67
		FC	4	66.67	5	83.33	5	83.33	5	83.33	5	83.33	2	33.33
				0
	Hygiene	NC	0	0	0		0		0		0		0
		PC	1	20	0		0		1	20	0		0
		FC	4	80	5	100	5	100	4	80	5	100	5	100
				0
	Validation	NC	0	0	0		0		0		0		0
		PC	0	0	0		1	14.29	1	14.29	0		0
		FC	7	100	7	100	6	85.71	6	85.71	7	100	7	100
				0
	Documentation	NC	0	0	0		0		0		0		0
		PC	1	14.28	0		0		2	28.57	0		0
		FC	6	85.71	7	100	7	100	5	71.43	7	100	7	100
				0
	HVAC	NC	0	0	0		0		0		0		0
		PC	3	30	1	10	0		1	10	0		0
		FC	7	70	9	90	10	100	9	90	10	100	10	100
				0
	Equipment	NC	0	0	0		0		0		0		0
		PC	6	75	2		2	25	1	12.5	0		1	12.5
		FC	2	25	6		6	75	7	87.5	8		7	87.5
				0
	material	NC	0	0	0		0		0		0		0
		PC	1	7.7	2	15.38	2	15.38	0		0		0
		FC	12	92.3	11	84.62	11	84.61	13	100	13	100	13	100
				0
	production	NC	0	0	0		0		0		0		0
		PC	1	12.5	1	12.5	1	12.5	1	12.5	2	25	1	12.5
		FC	7	87.5	7	87.5	7	87.5	7	87.5	5	62.5	7	87.5
				0
	QC	NC	0	0	0		1	9.1	0		0		0
		PC	1	9.1	1	9.1	0		0		1	9.1	0
		FC	10	90.9	10	90.9	10	90.9	11	100	10	90.9	11	100
				0
	RC	NC	0	0	0		0		0		1	50	0
		PC	2	100	0		0		0		0		0
		FC	0	0	2	100	2	100	2	100	1	50	2	100
				0			1
	Audit	NC	0	0	1	25	0		1	25	1	25	0
		PC	4	100	3	75	3	100	3	75	3	75	4	100
		FC		0
				0
	Recall	NC	0	0	0		1	25	0		1	25	0
		PC	1	25	1	25			0		1	25	2	50
		FC	3	75	3	75	3	75	0		2	50	2	50
				0
	supplier	NC	0	0	0		0		0		0		0
		PC	1	50	0		2	100	1	50	0		0
		FC	1	50	2	100	0		1	50	2	100	2	100
